# Supplementary material for: Brewhouse-Resident Microbiota Are Responsible for Multi-Stage Fermentation of American Coolship Ale
Source: PLoS One. 2012 Apr 18;7(4):e35507. doi: 10.1371/journal.pone.0035507 (PMC3329477; doi:10.1371/journal.pone.0035507)
Supplement: Table S2 — Genus-level assignment of OTUs detected by BAS. Values correspond to relative sequence abundance represented by that OTU for that sample. Only OTUs representing >0.01% sequence abundance are shown. (TXT) [file pone.0035507.s004.txt]

SampleID	242	243	244	245	246	248	249	250	251	252	253	254	255	256	257	259	260	261	262
Sample Age	0	11	78	99	43	1	4	4	0	12	148	4	2	2	11	178	36	36	145
Batch #	8	7	7	1	8	7	7	8	8	8	1	8	8	8	7	2	7	7	3
Actinomycetales	0	0	0.000326264	1.24E-05	0	0	0	0	9.75E-06	0	4.32E-05	0	0	0	0	0	0	0	7.59E-06
Bacillaceae	3.82E-06	0	0.000512701	6.19E-06	0	0	0	0	0	0	0	0	0	0	0	0	0	0	0
Bacillales	1.15E-05	1.15E-05	0.087298998	0	0	0	0	0	0	0	0	0	0	0	0	0	0	0	0
Lactobacillus	3.82E-06	0	0	1.24E-05	0.007769201	5.81E-05	0.00010612	0.260112197	2.92E-05	0.123489609	0.002507403	0.110036257	0	0	0	0	0	0	3.79E-06
Lactobacillaceae	7.64E-06	0.000402077	0	0.000198054	2.13E-05	0	0	1.93E-05	2.92E-05	0.014701144	0.0009727	0.02378571	0.062680005	0.166305604	0	2.24E-05	0.001503916	0.00480553	0
Pediococcus	9.55E-05	0.176460114	0.284269401	0.266432303	0.014364484	0.000174376	0.834956093	0.000106393	5.85E-05	0.000745126	0.719343752	3.13E-05	0	1.44E-05	0.981679749	0.981325801	0.089400433	0.562794254	0.980644501
Leuconostoc	1.53E-05	0.000597372	0.029969704	0.013671923	9.96E-05	0	0	9.67E-06	5.85E-05	6.04E-05	0.029267449	6.25E-05	0	7.22E-06	0.000103088	0.000459569	0.008493215	0.010308274	0.000182062
Weissella	7.64E-06	4.60E-05	0.021160569	0	0.000113834	0	0	0	0	0	0.005749735	1.56E-05	0	7.22E-06	0	0.003172148	5.22E-05	6.75E-05	0
Lactobacillales	1.15E-05	0.000120623	0	0.005873542	0.000227669	0.000127876	3.98E-05	0.006460973	0	0.003554455	0.009035298	0	0.000119293	0.002541883	1.47E-05	0	0.000234715	0.005727652	0.003462977
Lactococcus	2.67E-05	9.19E-05	0.048287113	0.001008838	0.000170752	0	1.33E-05	9.67E-06	0	0	0.011413008	1.56E-05	0	0	0	0.004853498	6.95E-05	0.000157435	0
Streptococcus	7.64E-06	0	0	0.000328027	0	0	0	9.67E-06	0	3.02E-05	0.011088775	3.13E-05	0	0	0	0	0	0	7.59E-06
Pseudomonas	0	5.74E-06	0.024563039	0	0	0	0	0	0	0	0	0	0	0	0	0	0	0	0
Bacilli	1.53E-05	0	0	0.002840839	4.98E-05	1.16E-05	0	0.00050295	0	0	0.000605235	0.280396324	3.41E-05	0.002188042	0	0	0	0	3.79E-06
Alphaproteobacteria	0	0	0	1.24E-05	0.005556544	0	0	0	0	2.01E-05	0	0	0	0	0	0	0	0	0
Acetobacter	3.82E-06	0	0.000512701	0.0593791	0.725922237	0	0	0	0	0.000483325	0.041674772	4.69E-05	0	0	0	0	0	0	0.002693005
Acetobacteraceae	0	0	0	0.030871686	0.026409591	0	0	0	0	9.06E-05	0.035579189	0	0	0	0	0	0	0	1.52E-05
Brevundimonas	0	0	0.002749942	0	0	1.16E-05	0	0	0	0	0.000108078	0	0	0	0	0	0	0	3.79E-06
Ralstonia	1.53E-05	0	0	0	0	0	0	0	0	0	0	0	0	0	0	0	0	0	3.79E-06
Comamonadaceae	0	1.15E-05	0.076159403	0	0	0	0	0	0	0	0	0	0	0	0	0	0	0	0
Enterobacteriaceae	0.969639092	0.303895552	0.231181543	0.001145	0.118366476	0.987572802	0.149125832	0.630583229	0.980143876	0.384928307	0.056892117	0.509314246	0.528792243	0.81060803	0.018202436	0.010166566	0.372719133	0.404481663	0.00034516
Halomonas	0	5.74E-06	0.038965276	0	0	0	0	0	0	0	0	0	0	0	0	0	0	0	0
Acinetobacter	7.64E-06	1.15E-05	0.022698672	1.24E-05	6.40E-05	0	0	0	0	2.01E-05	0.009035298	0	0	7.22E-06	0	0	0	0	0
Firmicutes	0	0.507426937	0.000326264	6.19E-06	0	0	0	0	0	0	0	0	0	0	0	0	0.246564029	0.004258254	0.001418569
Bacteria	0.001971091	0.010092133	0.000279655	0.613218875	0.014926541	0.001046256	0.010545725	0.096489022	0.005429485	0.002346141	0.009921536	0.074685879	0.001976857	0.010694685	0	0	8.69E-06	0.003973371	0.010127216
Escherichia/Shigella	0	9.76E-05	0.017851317	0	0	0	0	0	0	0	0	0	0	0	0	0	0	0	0
Pantoea	0.00741069	0	0	0	2.85E-05	0	2.65E-05	0.000261147	0	0	0.000216155	6.25E-05	0	0	0	0	0	0	0
Yersinia	0	0	0	0	0	0.005301031	0.000504072	0	0	0	0	0	0	0	0	0	0	0	0
Halomonadaceae	0	0	0.00055931	0	0	0	0	0	0	0	8.65E-05	0	0	0	0	0	0	0	7.59E-06
Gammaproteobacteria	0	0	0.003775344	4.33E-05	0	0	0	0.003104749	9.75E-06	0	2.16E-05	0	0.406397519	0.00762565	0	0	0.280936775	0.001304465	0
Pseudomonadales	1.53E-05	5.74E-06	0	6.19E-05	0	3.49E-05	0	9.67E-06	9.75E-06	0	0	0	0	0	0	0	0	0	0
Pseudomonadaceae	0	0	0.000652529	6.19E-06	0	0	0	0	0	0	0	0	0	0	0	0	0	0	7.59E-06
Proteobacteria	0.019921004	5.74E-06	0	0.000278514	0.085169507	0.004708153	0.00206935	8.70E-05	0.013656568	0.468583857	0.003436872	0.000171907	0	0	0	0	1.74E-05	0.00212163	8.72E-05
Bifidobacterium	0	1.15E-05	0.077231415	0	0	0	0	0	0	0	0	0	0	0	0	0	0	0	0
Streptophyta	0.000721969	0.000700763	0.03020275	0.004109623	0.00071858	0.000813755	0.002613217	0.001895735	0.000497134	0.000926373	0.04236647	0.001328374	0	0	0	0	0	0	0.000955827
Unclassified	8.79E-05	0	0.000466092	0.000470379	2.13E-05	0.000139501	0	0.000338524	6.82E-05	2.01E-05	0.010634849	1.56E-05	0	0	0	0	0	0	2.28E-05
